# Supplementary material for: Comparative Plastome Analysis of Artocarpus Species in China: Insight Into Adaptive Evolution and Mutational Hotspot Regions
Source: Ecol Evol. 2026 Jan 2;16(1):e72881. doi: 10.1002/ece3.72881 (PMC12759183; doi:10.1002/ece3.72881)
Supplement: Supplementary file 3 — Data S1: Supplementary Tables. [file ECE3-16-e72881-s002.xls]

## Sheet: Table S1
The frequency of different types of SSR.
SSR	A. altilis	A. gomezianus	A. gongshanensis	A. heterophyllus	A. hypargyreus	A. lacucha	A. nanchuanensis	A. nitidus subsp. griffithii	A. petelotii	A. tonkinensis
Mono-	59	53	53	52	52	59	51	55	48	48
Di-	10	8	8	10	8	13	8	8	7	7
Tri-	5	13	4	3	5	5	4	5	4	4
Tetra-	9	11	13	9	10	11	8	12	10	10
Penta-	1	2	2	0	2	5	2	5	3	3
Hexa-	0	1	1	0	2	2	1	0	2	2
Total	84	88	81	74	79	95	74	85	74	74
The frequency of SSR motifs across various repeat classes.
SSR	A. altilis	A. gomezianus	A. gongshanensis	A. heterophyllus	A. hypargyreus	A. lacucha	A. nanchuanensis	A. nitidus subsp. griffithii	A. petelotii	A. tonkinensis
A/T	57	53	53	49	52	57	50	54	46	46
C/G	2	0	0	3	0	2	1	1	2	2
AT/AT	10	8	8	10	8	13	8	8	7	7
AAT/ATT	5	13	4	2	5	5	4	5	4	4
ACT/AGT	0	0	0	1	0	0	0	0	0	0
AAAG/CTTT	1	1	1	1	2	1	1	1	1	1
AAAT/ATTT	6	7	9	5	5	7	5	8	6	6
AATT/AATT	0	2	2	1	2	1	2	1	2	2
AGAT/ATCT	2	1	1	2	1	2	0	2	1	1
AAAAT/ATTTT	0	0	0	0	0	1	0	1	0	0
AAAGG/CCTTT	1	1	1	0	1	1	1	1	1	1
AAATT/AATTT	0	0	0	0	0	1	0	1	0	0
AACAC/GTGTT	0	1	0	0	0	1	0	1	1	1
ACTCT/AGAGT	0	0	1	0	1	1	1	1	1	1
AAAAAG/CTTTTT	0	0	0	0	0	1	0	0	0	0
AAAAAT/ATTTTT	0	0	0	0	0	0	0	0	1	1
AAATAT/ATATTT	0	0	0	0	1	0	0	0	0	0
AATATT/AATATT	0	0	0	0	0	1	0	0	0	0
AGATAT/ATATCT	0	1	1	0	1	0	1	0	1	1
Total	84	88	81	74	79	95	74	85	74	74

## Sheet: Table S2
The distribution of repeats of varying lengths.
	A. altilis	A. gomezianus	A. gongshanensis	A. heterophyllus	A. hypargyreus	A. lacucha	A. nanchuanensis	A. nitidus subsp. griffithii	A. petelotii	A. tonkinensis
30-39	63	59	47	48	41	42	40	40	38	38
40-49	7	14	8	8	6	6	7	7	8	8
≧50	3	8	5	10	5	3	4	4	6	5
Total	73	81	60	66	52	51	51	51	52	51
The types and numbers of dispersed repeats.
	A. altilis	A. gomezianus	A. gongshanensis	A. heterophyllus	A. hypargyreus	A. lacucha	A. nanchuanensis	A. nitidus subsp. griffithii	A. petelotii	A. tonkinensis
P	36	28	27	27	24	26	24	28	28	28
F	23	50	31	37	26	23	25	21	23	22
R	8	3	1	2	1	1	1	1	1	1
C	6	0	1	0	1	1	1	1	0	0

## Sheet: Table S3
The type and number of Amino Acids
Type	A. altilis	A. gomezianus	A. gongshanensis	A. heterophyllus	A. hypargyreus	A. lacucha	A. nanchuanensis	A. nitidus subsp. griffithii	A. petelotii	A. tonkinensis
Met	510	506	505	507	509	504	508	505	470	512
Ala	1144	1140	1156	1139	1151	1147	1152	1153	1108	1152
Arg	1262	1252	1255	1260	1272	1264	1270	1271	1196	1268
Asn	1101	1111	1090	1092	1108	1089	1099	1094	1036	1099
Asp	858	864	870	861	875	866	879	872	844	870
Cys	245	246	251	243	248	245	249	246	232	248
Gln	782	773	779	776	782	784	780	784	749	774
Glu	1158	1136	1148	1137	1157	1147	1147	1151	1104	1160
Gly	1475	1450	1475	1449	1481	1468	1477	1471	1419	1480
His	512	510	517	515	517	509	515	513	489	513
Ile	1904	1871	1926	1847	1929	1903	1915	1915	1823	1915
Leu	2307	2237	2289	2248	2300	2293	2292	2289	2198	2304
Lys	1159	1140	1151	1148	1161	1150	1147	1154	1095	1160
Phe	1246	1215	1249	1223	1267	1248	1253	1258	1192	1257
Pro	891	877	890	877	901	886	896	892	862	901
Ser	1589	1555	1580	1563	1601	1581	1587	1588	1513	1592
Thr	1090	1066	1081	1085	1084	1080	1075	1080	1026	1081
Trp	379	369	376	370	379	379	377	377	362	378
Tyr	833	827	846	817	848	841	836	838	803	849
Val	1187	1150	1178	1155	1180	1174	1174	1181	1125	1185
TRE	54	53	54	53	54	54	54	54	51	54
Total	21686	21348	21666	21365	21804	21612	21682	21686	20697	21752
The type of codon and their RSCU values
Type	codon	A. altilis	A. gomezianus	A. gongshanensis	A. heterophyllus	A. hypargyreus	A. lacucha	A. nanchuanensis	A. nitidus subsp. griffithii	A. petelotii	A. tonkinensis
Met	AUG	1	1	1	1	1	1	1	1	1	1
Ala	GCU	1.84	1.82	1.81	1.82	1.82	1.82	1.81	1.81	1.82	1.81
Ala	GCC	0.59	0.59	0.59	0.61	0.58	0.6	0.59	0.6	0.6	0.59
Ala	GCA	1.1	1.14	1.14	1.11	1.14	1.14	1.14	1.14	1.12	1.15
Ala	GCG	0.47	0.45	0.46	0.46	0.46	0.44	0.46	0.45	0.45	0.45
Arg	CGU	1.34	1.34	1.35	1.33	1.36	1.36	1.36	1.35	1.37	1.34
Arg	CGC	0.39	0.39	0.38	0.39	0.38	0.38	0.38	0.38	0.39	0.38
Arg	CGA	1.33	1.31	1.31	1.33	1.3	1.29	1.31	1.31	1.28	1.29
Arg	CGG	0.41	0.42	0.42	0.42	0.41	0.41	0.41	0.42	0.42	0.41
Arg	AGA	1.91	1.92	1.9	1.9	1.92	1.92	1.92	1.92	1.9	1.93
Arg	AGG	0.63	0.63	0.64	0.63	0.64	0.64	0.63	0.62	0.64	0.65
Asn	AAU	1.53	1.54	1.54	1.53	1.53	1.54	1.53	1.54	1.55	1.54
Asn	AAC	0.47	0.46	0.46	0.47	0.47	0.46	0.47	0.46	0.45	0.46
Asp	GAU	1.62	1.62	1.62	1.61	1.62	1.62	1.62	1.62	1.62	1.62
Asp	GAC	0.38	0.38	0.38	0.39	0.38	0.38	0.38	0.38	0.38	0.38
Cys	UGU	1.53	1.52	1.52	1.52	1.52	1.51	1.53	1.52	1.53	1.52
Cys	UGC	0.47	0.48	0.48	0.48	0.48	0.49	0.47	0.48	0.47	0.48
Gln	CAA	1.57	1.58	1.57	1.57	1.57	1.56	1.57	1.56	1.58	1.58
Gln	CAG	0.43	0.42	0.43	0.43	0.43	0.44	0.43	0.44	0.42	0.42
Glu	GAA	1.55	1.54	1.55	1.53	1.54	1.54	1.54	1.54	1.54	1.54
Glu	GAG	0.45	0.46	0.45	0.47	0.46	0.46	0.46	0.46	0.46	0.46
Gly	GGU	1.34	1.33	1.35	1.32	1.34	1.34	1.34	1.34	1.33	1.34
Gly	GGC	0.43	0.43	0.43	0.43	0.44	0.44	0.44	0.44	0.44	0.44
Gly	GGA	1.63	1.63	1.63	1.65	1.62	1.63	1.62	1.63	1.62	1.62
Gly	GGG	0.6	0.61	0.58	0.6	0.6	0.6	0.6	0.6	0.61	0.61
His	CAU	1.52	1.53	1.52	1.53	1.51	1.52	1.51	1.52	1.54	1.52
His	CAC	0.48	0.47	0.48	0.47	0.49	0.48	0.49	0.48	0.46	0.48
Ile	AUU	1.48	1.47	1.45	1.47	1.47	1.46	1.47	1.47	1.47	1.47
Ile	AUC	0.55	0.55	0.54	0.55	0.54	0.55	0.55	0.54	0.55	0.54
Ile	AUA	0.97	0.98	1.01	0.97	1	0.98	0.99	0.99	0.98	0.99
Leu	CUU	1.29	1.3	1.31	1.31	1.3	1.29	1.29	1.29	1.29	1.29
Leu	CUC	0.35	0.34	0.34	0.35	0.35	0.36	0.36	0.35	0.34	0.35
Leu	CUA	0.8	0.79	0.79	0.8	0.79	0.81	0.8	0.81	0.8	0.8
Leu	CUG	0.36	0.36	0.35	0.35	0.36	0.35	0.35	0.36	0.35	0.36
Leu	UUA	1.99	2	2.01	1.97	2	1.99	2	2	2	2.01
Leu	UUG	1.21	1.2	1.19	1.22	1.2	1.2	1.2	1.2	1.22	1.2
Lys	AAA	1.54	1.53	1.53	1.52	1.53	1.53	1.53	1.54	1.54	1.53
Lys	AAG	0.46	0.47	0.47	0.48	0.47	0.47	0.47	0.46	0.46	0.47
Phe	UUU	1.37	1.36	1.37	1.35	1.37	1.37	1.37	1.37	1.38	1.37
Phe	UUC	0.63	0.64	0.63	0.65	0.63	0.63	0.63	0.63	0.62	0.63
Pro	CCU	1.54	1.54	1.55	1.54	1.55	1.54	1.56	1.54	1.56	1.56
Pro	CCC	0.66	0.67	0.67	0.68	0.68	0.67	0.67	0.68	0.66	0.66
Pro	CCA	1.18	1.17	1.16	1.16	1.14	1.17	1.15	1.17	1.17	1.16
Pro	CCG	0.62	0.62	0.61	0.62	0.63	0.61	0.62	0.61	0.61	0.62
Ser	AGU	1.26	1.26	1.25	1.27	1.24	1.27	1.26	1.26	1.26	1.25
Ser	AGC	0.36	0.37	0.36	0.37	0.36	0.36	0.36	0.37	0.37	0.37
Ser	UCU	1.73	1.72	1.72	1.72	1.72	1.72	1.74	1.72	1.73	1.73
Ser	UCC	0.93	0.92	0.92	0.93	0.93	0.93	0.91	0.93	0.92	0.91
Ser	UCA	1.2	1.22	1.22	1.19	1.24	1.21	1.23	1.2	1.22	1.24
Ser	UCG	0.5	0.51	0.52	0.51	0.51	0.52	0.5	0.52	0.5	0.51
Thr	ACU	1.67	1.71	1.68	1.71	1.68	1.68	1.68	1.7	1.73	1.69
Thr	ACC	0.7	0.69	0.71	0.69	0.7	0.71	0.7	0.71	0.69	0.7
Thr	ACA	1.19	1.16	1.18	1.16	1.19	1.2	1.19	1.17	1.17	1.19
Thr	ACG	0.44	0.44	0.43	0.45	0.43	0.41	0.43	0.42	0.4	0.42
Trp	UGG	1	1	1	1	1	1	1	1	1	1
Tyr	UAU	1.62	1.64	1.63	1.64	1.64	1.62	1.63	1.62	1.62	1.63
Tyr	UAC	0.38	0.36	0.37	0.36	0.36	0.38	0.37	0.38	0.38	0.37
Val	GUU	1.45	1.45	1.45	1.43	1.46	1.45	1.46	1.45	1.47	1.45
Val	GUC	0.43	0.44	0.43	0.45	0.44	0.44	0.44	0.44	0.41	0.43
Val	GUA	1.62	1.61	1.61	1.61	1.61	1.6	1.6	1.61	1.61	1.61
Val	GUG	0.49	0.5	0.51	0.51	0.5	0.51	0.5	0.5	0.52	0.51
TRE	UAA	1.72	1.87	1.83	1.7	1.83	1.89	1.78	1.83	1.88	1.89
TRE	UAG	0.67	0.62	0.61	0.68	0.61	0.61	0.61	0.61	0.65	0.61
TRE	UGA	0.61	0.51	0.56	0.62	0.56	0.5	0.61	0.56	0.47	0.5
